# Supplementary material for: Peripubertal Testosterone, 17β-Estradiol and Progesterone Concentrations in Hair and Nails in Dobermann Dogs
Source: Animals (Basel). 2023 Jul 7;13(13):2241. doi: 10.3390/ani13132241 (PMC10339877; doi:10.3390/ani13132241)
Supplement: Supplementary file 1 [file animals-13-02241-s001.zip]

Archive with 1 entries (1 files):
- animals-2460237-supplementary.pdf
